# Supplementary material for: PSG and Other Candidate Genes as Potential Biomarkers of Therapy Resistance in B-ALL: Insights from Chromosomal Microarray Analysis and Machine Learning
Source: Int J Mol Sci. 2025 Aug 1;26(15):7437. doi: 10.3390/ijms26157437 (PMC12347871; doi:10.3390/ijms26157437)
Supplement: Supplementary file 1 [file ijms-26-07437-s001.zip]

Archive with 2 entries (2 files):
- ijms-3733218_Table S1_Frequency analysis data.xlsx
- ijms-3733218_Table S2_Gene set enrichment analysis results.xlsx
