# Supplementary material for: PSG and Other Candidate Genes as Potential Biomarkers of Therapy Resistance in B-ALL: Insights from Chromosomal Microarray Analysis and Machine Learning
Source: Int J Mol Sci. 2025 Aug 1;26(15):7437. doi: 10.3390/ijms26157437 (PMC12347871; doi:10.3390/ijms26157437)
Supplement: Supplementary file 1 [file ijms-26-07437-s001.zip › ijms-3733218_Table S1_Frequency analysis data.xlsx]

## Sheet: Sheet1
feature	chi2_score	p_value	MRD+ (n)	MRD - (n)	odds_ratio	gene	Type	Reference (n)	chromosome	cytoband
LOC284344_LOH	6.84007	0.00891352	13	3	13.2857	LOC284344	LOH	46	19	q13.31
PSG10P_LOH	6.84007	0.00891352	13	3	13.2857	PSG10P	LOH	46	19	q13.2
PSG11_LOH	6.84007	0.00891352	13	3	13.2857	PSG11	LOH	46	19	q13.31
PSG1_LOH	6.84007	0.00891352	13	3	13.2857	PSG1	LOH	46	19	q13.2
PSG2_LOH	6.84007	0.00891352	13	3	13.2857	PSG2	LOH	46	19	q13.31
PSG4_LOH	6.84007	0.00891352	13	3	13.2857	PSG4	LOH	46	19	q13.31
PSG5_LOH	6.84007	0.00891352	13	3	13.2857	PSG5	LOH	46	19	q13.31
PSG6_LOH	6.84007	0.00891352	13	3	13.2857	PSG6	LOH	46	19	q13.31
PSG7_LOH	6.84007	0.00891352	13	3	13.2857	PSG7	LOH	46	19	q13.31
PSG8-AS1_LOH	6.84007	0.00891352	13	3	13.2857	PSG8-AS1	LOH	46	19	q13.2
PSG8_LOH	6.84007	0.00891352	13	3	13.2857	PSG8	LOH	46	19	q13.2
PSG9_LOH	6.84007	0.00891352	13	3	13.2857	PSG9	LOH	46	19	q13.31
ERF_LOH	5.93137	0.0148737	12	3	10.0649	ERF	LOH	42	19	q13.2
GSK3A_LOH	5.93137	0.0148737	12	3	10.0649	GSK3A	LOH	42	19	q13.2
CEACAM1_LOH	5.29719	0.0213598	13	4	9.66667	CEACAM1	LOH	50	19	q13.2
CEACAM8_LOH	5.29719	0.0213598	13	4	9.66667	CEACAM8	LOH	50	19	q13.2
CXCL17_LOH	5.29719	0.0213598	13	4	9.66667	CXCL17	LOH	50	19	q13.2
LIPE-AS1_LOH	5.29719	0.0213598	13	4	9.66667	LIPE-AS1	LOH	50	19	q13.2
LIPE_LOH	5.29719	0.0213598	13	4	9.66667	LIPE	LOH	50	19	q13.2
PSG3_LOH	5.29719	0.0213598	13	4	9.66667	PSG3	LOH	48	19	q13.2
FAM174A-DT_LOH	5.29412	0.0213976	5	0	16.28	FAM174A-DT	LOH	13	5	q21.1
FAM174A_LOH	5.29412	0.0213976	5	0	16.28	FAM174A	LOH	15	5	q21.1
GUSBP19_LOH	5.29412	0.0213976	5	0	16.28	GUSBP19	LOH	13	5	q21.1
DEDD2_LOH	5.04412	0.0247097	11	3	7.83516	DEDD2	LOH	42	19	q13.2
ZNF526_LOH	5.04412	0.0247097	11	3	7.83516	ZNF526	LOH	42	19	q13.2
CIC_LOH	4.47386	0.0344172	12	4	7.32323	CIC	LOH	45	19	q13.2
CNFN_LOH	4.47386	0.0344172	12	4	7.32323	CNFN	LOH	47	19	q13.2
LOC101930071_LOH	4.47386	0.0344172	12	4	7.32323	LOC101930071	LOH	49	19	q13.2
MEGF8_LOH	4.47386	0.0344172	12	4	7.32323	MEGF8	LOH	47	19	q13.2
MIR8077_LOH	4.47386	0.0344172	12	4	7.32323	MIR8077	LOH	46	19	q13.2
PAFAH1B3_LOH	4.47386	0.0344172	12	4	7.32323	PAFAH1B3	LOH	45	19	q13.2
PRR19_LOH	4.47386	0.0344172	12	4	7.32323	PRR19	LOH	45	19	q13.2
TMEM145_LOH	4.47386	0.0344172	12	4	7.32323	TMEM145	LOH	45	19	q13.2
CCDC178_LOH	4.23529	0.0395918	4	0	12.3333	CCDC178	LOH	13	18	q12.1
HBM_Loss	4.23529	0.0395918	4	0	12.3333	HBM	Loss	12	16	p13.3
LINC01237_Gain	4.23529	0.0395918	4	0	12.3333	LINC01237	Gain	7	2	q37.3
LINC01880_Gain	4.23529	0.0395918	4	0	12.3333	LINC01880	Gain	7	2	q37.3
LINC02201_LOH	4.23529	0.0395918	4	0	12.3333	LINC02201	LOH	1	5	q23.2
LOC101927357_LOH	4.23529	0.0395918	4	0	12.3333	LOC101927357	LOH	1	5	q23.2
LOC285097_Gain	4.23529	0.0395918	4	0	12.3333	LOC285097	Gain	7	2	q37.3
ATP1A3_LOH	4.18326	0.0408252	10	3	6.2	ATP1A3	LOH	33	19	q13.2
GRIK5_LOH	4.18326	0.0408252	10	3	6.2	GRIK5	LOH	39	19	q13.2
LNROP_LOH	4.18326	0.0408252	10	3	6.2	LNROP	LOH	40	19	q13.2
MIR4323_LOH	4.18326	0.0408252	10	3	6.2	MIR4323	LOH	40	19	q13.2
POU2F2-AS2_LOH	4.18326	0.0408252	10	3	6.2	POU2F2-AS2	LOH	40	19	q13.2
POU2F2_LOH	4.18326	0.0408252	10	3	6.2	POU2F2	LOH	41	19	q13.2
ZNF574_LOH	4.18326	0.0408252	10	3	6.2	ZNF574	LOH	39	19	q13.2
ADAP1_Loss	3.86601	0.0492734	6	1	6.5942	ADAP1	Loss	0	7	p22.3
C7ORF50_Loss	3.86601	0.0492734	6	1	6.5942	C7ORF50	Loss	0	7	p22.3
COX19_Loss	3.86601	0.0492734	6	1	6.5942	COX19	Loss	0	7	p22.3
CYP2W1_Loss	3.86601	0.0492734	6	1	6.5942	CYP2W1	Loss	0	7	p22.3
DPM3_LOH	3.86601	0.0492734	6	1	6.5942	DPM3	LOH	17	1	q22
EFNA1_LOH	3.86601	0.0492734	6	1	6.5942	EFNA1	LOH	17	1	q22
ELFN1-AS1_Loss	3.86601	0.0492734	6	1	6.5942	ELFN1-AS1	Loss	0	7	p22.3
ELFN1_Loss	3.86601	0.0492734	6	1	6.5942	ELFN1	Loss	0	7	p22.3
FAM20C_Loss	3.86601	0.0492734	6	1	6.5942	FAM20C	Loss	1	7	p22.3
FOXL3-OT1_Loss	3.86601	0.0492734	6	1	6.5942	FOXL3-OT1	Loss	1	7	p22.3
FOXL3_Loss	3.86601	0.0492734	6	1	6.5942	FOXL3	Loss	1	7	p22.3
GBA1LP_LOH	3.86601	0.0492734	6	1	6.5942	GBA1LP	LOH	18	1	q22
GET4_Loss	3.86601	0.0492734	6	1	6.5942	GET4	Loss	0	7	p22.3
GPER1_Loss	3.86601	0.0492734	6	1	6.5942	GPER1	Loss	0	7	p22.3
GPR146_Loss	3.86601	0.0492734	6	1	6.5942	GPR146	Loss	0	7	p22.3
INTS1_Loss	3.86601	0.0492734	6	1	6.5942	INTS1	Loss	0	7	p22.3
KRTCAP2_LOH	3.86601	0.0492734	6	1	6.5942	KRTCAP2	LOH	17	1	q22
LOC100128653_Loss	3.86601	0.0492734	6	1	6.5942	LOC100128653	Loss	0	7	p22.3
LOC105375120_Loss	3.86601	0.0492734	6	1	6.5942	LOC105375120	Loss	0	7	p22.3
LOC105375303_Loss	3.86601	0.0492734	6	1	6.5942	LOC105375303	Loss	0	7	p22.3
LOC112267991_Loss	3.86601	0.0492734	6	1	6.5942	LOC112267991	Loss	0	7	p22.3
LOC116435278_Loss	3.86601	0.0492734	6	1	6.5942	LOC116435278	Loss	0	7	p22.3
LOC442497_Loss	3.86601	0.0492734	6	1	6.5942	LOC442497	Loss	0	7	p22.3
MAFK_Loss	3.86601	0.0492734	6	1	6.5942	MAFK	Loss	0	7	p22.3
MICALL2_Loss	3.86601	0.0492734	6	1	6.5942	MICALL2	Loss	0	7	p22.3
MIR339_Loss	3.86601	0.0492734	6	1	6.5942	MIR339	Loss	0	7	p22.3
MIR4655_Loss	3.86601	0.0492734	6	1	6.5942	MIR4655	Loss	0	7	p22.3
MIR92B_LOH	3.86601	0.0492734	6	1	6.5942	MIR92B	LOH	17	1	q22
MT1A_Loss	3.86601	0.0492734	6	1	6.5942	MT1A	Loss	0	16	q13
MT1B_Loss	3.86601	0.0492734	6	1	6.5942	MT1B	Loss	0	16	q13
MT1DP_Loss	3.86601	0.0492734	6	1	6.5942	MT1DP	Loss	0	16	q13
MT1E_Loss	3.86601	0.0492734	6	1	6.5942	MT1E	Loss	0	16	q13
MT1F_Loss	3.86601	0.0492734	6	1	6.5942	MT1F	Loss	0	16	q13
MT1G_Loss	3.86601	0.0492734	6	1	6.5942	MT1G	Loss	0	16	q13
MT1H_Loss	3.86601	0.0492734	6	1	6.5942	MT1H	Loss	0	16	q13
MT1IP_Loss	3.86601	0.0492734	6	1	6.5942	MT1IP	Loss	0	16	q13
MT1JP_Loss	3.86601	0.0492734	6	1	6.5942	MT1JP	Loss	0	16	q13
MT1L_Loss	3.86601	0.0492734	6	1	6.5942	MT1L	Loss	0	16	q13
MT1M_Loss	3.86601	0.0492734	6	1	6.5942	MT1M	Loss	0	16	q13
MT1X_Loss	3.86601	0.0492734	6	1	6.5942	MT1X	Loss	0	16	q13
MT2A_Loss	3.86601	0.0492734	6	1	6.5942	MT2A	Loss	0	16	q13
MT3_Loss	3.86601	0.0492734	6	1	6.5942	MT3	Loss	0	16	q13
MT4_Loss	3.86601	0.0492734	6	1	6.5942	MT4	Loss	0	16	q13
MTX1_LOH	3.86601	0.0492734	6	1	6.5942	MTX1	LOH	18	1	q22
MUC1_LOH	3.86601	0.0492734	6	1	6.5942	MUC1	LOH	17	1	q22
NUP93-DT_Loss	3.86601	0.0492734	6	1	6.5942	NUP93-DT	Loss	0	16	q13
NUP93_Loss	3.86601	0.0492734	6	1	6.5942	NUP93	Loss	0	16	q13
PDGFA-DT_Loss	3.86601	0.0492734	6	1	6.5942	PDGFA-DT	Loss	0	7	p22.3
PDGFA_Loss	3.86601	0.0492734	6	1	6.5942	PDGFA	Loss	0	7	p22.3
PRIM2_LOH	3.86601	0.0492734	6	1	6.5942	PRIM2	LOH	10	6	p11.2
PRKAR1B-AS1_Loss	3.86601	0.0492734	6	1	6.5942	PRKAR1B-AS1	Loss	0	7	p22.3
PRKAR1B-AS2_Loss	3.86601	0.0492734	6	1	6.5942	PRKAR1B-AS2	Loss	0	7	p22.3
PRKAR1B_Loss	3.86601	0.0492734	6	1	6.5942	PRKAR1B	Loss	0	7	p22.3
PSMG3-AS1_Loss	3.86601	0.0492734	6	1	6.5942	PSMG3-AS1	Loss	0	7	p22.3
PSMG3_Loss	3.86601	0.0492734	6	1	6.5942	PSMG3	Loss	0	7	p22.3
SLC50A1_LOH	3.86601	0.0492734	6	1	6.5942	SLC50A1	LOH	17	1	q22
SUN1_Loss	3.86601	0.0492734	6	1	6.5942	SUN1	Loss	0	7	p22.3
TFAMP1_Loss	3.86601	0.0492734	6	1	6.5942	TFAMP1	Loss	0	7	p22.3
THBS3-AS1_LOH	3.86601	0.0492734	6	1	6.5942	THBS3-AS1	LOH	18	1	q22
THBS3_LOH	3.86601	0.0492734	6	1	6.5942	THBS3	LOH	18	1	q22
TMEM184A_Loss	3.86601	0.0492734	6	1	6.5942	TMEM184A	Loss	0	7	p22.3
TRIM46_LOH	3.86601	0.0492734	6	1	6.5942	TRIM46	LOH	17	1	q22
UNCX_Loss	3.86601	0.0492734	6	1	6.5942	UNCX	Loss	0	7	p22.3
ZFAND2A-DT_Loss	3.86601	0.0492734	6	1	6.5942	ZFAND2A-DT	Loss	0	7	p22.3
ZFAND2A_Loss	3.86601	0.0492734	6	1	6.5942	ZFAND2A	Loss	0	7	p22.3
