# Supplementary material for: PSG and Other Candidate Genes as Potential Biomarkers of Therapy Resistance in B-ALL: Insights from Chromosomal Microarray Analysis and Machine Learning
Source: Int J Mol Sci. 2025 Aug 1;26(15):7437. doi: 10.3390/ijms26157437 (PMC12347871; doi:10.3390/ijms26157437)
Supplement: Supplementary file 1 [file ijms-26-07437-s001.zip › ijms-3733218_Table S2_Gene set enrichment analysis results.xlsx]

## Sheet: Лист1
Term	Overlap	P-value	Adjusted P-value	Odds Ratio	Combined Score	Genes
Metallothioneins Bind Metals	11/11	1.0240296680523873E-25	2.9389651473103515E-23	218768.0	1.258810363529858E7	MT2A;MT1A;MT1M;MT1F;MT1G;MT1H;MT1X;MT1B;MT4;MT3;MT1E
Response to Metal Ions	01/11	3.677037528791405E-23	5.276548853815667E-21	721.8976897689769	37291.32142984433	MT2A;MT1A;MT1M;MT1F;MT1G;MT1X;MT1H;MT4;MT1B;MT3;MT1E
Cell Surface Interactions at the Vascular Wall	12/233	7.450207613684842E-9	7.127365283758499E-7	10.678914027149322	199.8561316428371	PSG9;PSG8;CEACAM1;PSG5;PSG4;PSG7;PSG6;PSG1;PSG3;PSG11;PSG2;CEACAM8
Cellular Responses to Stimuli	18/887	2.062445518633368E-6	1.4798046596194416E-4	4.190950713708592	54.866326363521985	GSK3A;MT1M;PDGFA;MT1X;MT4;MT3;DEDD2;NUP93;MT2A;MT1A;PRKAR1B;ERF;MT1F;MT1G;MT1H;MAFK;MT1B;MT1E
Hemostasis	15/707	9.455469527860714E-6	5.427439508992049E-4	4.289672844288183	49.6268699415371	PSG1;PDGFA;PSG3;PSG11;PSG2;PSG9;PSG8;CEACAM1;PSG5;PRKAR1B;PSG4;PSG7;PSG6;MAFK;CEACAM8
Fibronectin Matrix Formation	02/06	4.5941337405240465E-4	0.021975273058840023	90.38181818181818	694.6349006571187	CEACAM1;CEACAM8
NFE2L2 Regulating Tumorigenic Genes	02/11	0.0016539467166369409	0.06781181538211457	40.15959595959596	257.20578274015594	PDGFA;MAFK
GPER1 Signaling	01/02	0.026311540638727923	0.5983322558632587	8.391120507399577	30.52477872616749	PRKAR1B;GPER1
NFE2L2 Regulating ER-stress Associated Genes	01/05	0.02769071075296755	0.5983322558632587	44.78378378378378	160.62412864511748	MAFK
Regulation of HMOX1 Expression and Activity	01/05	0.02769071075296755	0.5983322558632587	44.78378378378378	160.62412864511748	MAFK
NFE2L2 Regulating Inflammation Associated Genes	01/06	0.03313698656003556	0.5983322558632587	35.825225225225225	122.06031121746017	MAFK
Signaling by PDGF	01/02	0.0419260019312679	0.5983322558632587	6.438961038961039	20.42341260493736	PDGFA;THBS3
NFE2L2 Regulating MDR Associated Enzymes	01/08	0.04393900172534527	0.5983322558632587	25.586872586872587	79.95777249377652	MAFK
DNA Replication Initiation	01/08	0.04393900172534527	0.5983322558632587	25.586872586872587	79.95777249377652	PRIM2
Regulation of NFE2L2 Gene Expression	01/08	0.04393900172534527	0.5983322558632587	25.586872586872587	79.95777249377652	MAFK
Mitochondrial Protein Import	01/02	0.05145084389385544	0.5983322558632587	5.721500721500721	16.97642736505456	COX19;MTX1
Activation of Ca-permeable Kainate Receptor	01/10	0.05462140403176767	0.5983322558632587	19.8988988988989	57.85265494685789	GRIK5
Ionotropic Activity of Kainate Receptors	01/10	0.05462140403176767	0.5983322558632587	19.8988988988989	57.85265494685789	GRIK5
Protein Localization	3/164	0.06465540835995852	0.5983322558632587	3.3723289076300644	9.235741607629143	COX19;MTX1;GET4
CREB1 Phosphorylation Through the Activation of Adenylate Cyclase	01/12	0.06518550479553244	0.5983322558632587	16.27927927927928	44.450867603715174	PRKAR1B
Suppression of Apoptosis	01/12	0.06518550479553244	0.5983322558632587	16.27927927927928	44.450867603715174	GSK3A
Maturation of Nucleoprotein 9683610	01/12	0.06518550479553244	0.5983322558632587	16.27927927927928	44.450867603715174	GSK3A
Miscellaneous Substrates	01/12	0.06518550479553244	0.5983322558632587	16.27927927927928	44.450867603715174	CYP2W1
Inhibition of Replication Initiation of Damaged DNA by RB1 E2F1	01/01	0.07042359814817109	0.5983322558632587	14.921921921921921	39.591244210462285	PRIM2
Telomere C-strand Synthesis Initiation	01/01	0.07042359814817109	0.5983322558632587	14.921921921921921	39.591244210462285	PRIM2
Removal of the Flap Intermediate	01/01	0.07563260165457579	0.5983322558632587	13.773388773388774	35.561069658685284	PRIM2
AKT Phosphorylates Targets in the Cytosol	01/01	0.07563260165457579	0.5983322558632587	13.773388773388774	35.561069658685284	GSK3A
Polymerase Switching	01/01	0.07563260165457579	0.5983322558632587	13.773388773388774	35.561069658685284	PRIM2
Leading Strand Synthesis	01/01	0.07563260165457579	0.5983322558632587	13.773388773388774	35.561069658685284	PRIM2
RNA Polymerase II Transcribes snRNA Genes	01/02	0.07570667747201099	0.5983322558632587	4.5590333716916	11.766358681897515	INTS1;POU2F2
Regulation of HSF1-mediated Heat Shock Response	01/02	0.0789535424424195	0.5983322558632587	4.446015712682379	11.287970040994008	NUP93;DEDD2
Processive Synthesis on the Lagging Strand	01/01	0.08081267534101275	0.5983322558632587	12.788931788931789	32.17211116568681	PRIM2
Diseases Associated With Glycosylation Precursor Biosynthesis	01/01	0.08081267534101275	0.5983322558632587	12.788931788931789	32.17211116568681	DPM3
Nuclear Events Mediated by NFE2L2	01/02	0.08557503518687509	0.5983322558632587	4.235935828877006	10.413462334985773	PDGFA;MAFK
Regulation of BACH1 Activity	01/01	0.08596397841042223	0.5983322558632587	11.935735735735737	29.28822973194941	MAFK
Maturation of Nucleoprotein 9694631	01/01	0.08596397841042223	0.5983322558632587	11.935735735735737	29.28822973194941	GSK3A
PKA Activation in Glucagon Signalling	01/01	0.0910866691723313	0.5983322558632587	11.18918918918919	26.808668657669454	PRKAR1B
PKA Activation	01/01	0.09618090509764518	0.5983322558632587	10.530471648118708	24.657356652146074	PRKAR1B
NFE2L2 Regulating Anti-Oxidant Detoxification Enzymes	01/01	0.10124684279753365	0.5983322558632587	9.944944944944945	22.7758508139741	MAFK
Defective GALNT12 Causes CRCS1	01/01	0.10124684279753365	0.5983322558632587	9.944944944944945	22.7758508139741	MUC1
Defective GALNT3 Causes HFTC	01/01	0.10124684279753365	0.5983322558632587	9.944944944944945	22.7758508139741	MUC1
PKA-mediated Phosphorylation of CREB	01/01	0.10628463801543638	0.5983322558632587	9.421052631578947	21.11855678854484	PRKAR1B
Defective C1GALT1C1 Causes TNPS	01/01	0.10628463801543638	0.5983322558632587	9.421052631578947	21.11855678854484	MUC1
Lagging Strand Synthesis	01/01	0.10628463801543638	0.5983322558632587	9.421052631578947	21.11855678854484	PRIM2
Interferon Gamma Signaling	01/02	0.10636772301030192	0.5983322558632587	3.7096532333645738	8.312787960012454	MT2A;TRIM46
Cellular Response to Heat Stress	2/101	0.10995545321434207	0.5983322558632587	3.6343434343434344	8.023467189531802	NUP93;DEDD2
Cellular Hexose Transport	01/01	0.11627641991829156	0.5983322558632587	8.522951522951523	18.3395591765212	SLC50A1
Insertion of Tail-Anchored Proteins Into the Endoplasmic Reticulum Membrane	01/01	0.11627641991829156	0.5983322558632587	8.522951522951523	18.3395591765212	GET4
E2F Mediated Regulation of DNA Replication	01/01	0.11627641991829156	0.5983322558632587	8.522951522951523	18.3395591765212	PRIM2
Xenobiotics	01/01	0.1261574800052537	0.5983322558632587	7.781041911476694	16.108502130987272	CYP2W1
DARPP-32 Events	01/01	0.1261574800052537	0.5983322558632587	7.781041911476694	16.108502130987272	PRKAR1B
Triglyceride Catabolism	01/01	0.1261574800052537	0.5983322558632587	7.781041911476694	16.108502130987272	LIPE
PI3K AKT Signaling in Cancer	2/110	0.12647705879037058	0.5983322558632587	3.32996632996633	6.885352535182575	GSK3A;PDGFA
Polymerase Switching on the C-strand of the Telomere	01/01	0.13592903418405253	0.5983322558632587	7.157837837837838	14.284341073134291	PRIM2
Constitutive Signaling by AKT1 E17K in Cancer	01/01	0.13592903418405253	0.5983322558632587	7.157837837837838	14.284341073134291	GSK3A
Termination of O-glycan Biosynthesis	01/01	0.13592903418405253	0.5983322558632587	7.157837837837838	14.284341073134291	MUC1
Attenuation Phase	01/01	0.14077412290727195	0.5983322558632587	6.882189882189882	13.4932121116735	DEDD2
Postmitotic Nuclear Pore Complex (NPC) Reformation	01/01	0.14077412290727195	0.5983322558632587	6.882189882189882	13.4932121116735	NUP93
KEAP1-NFE2L2 Pathway	2/119	0.14354194696986547	0.5983322558632587	3.072416472416472	5.963953559678722	PDGFA;MAFK
Downstream Signal Transduction	01/01	0.15038366921326862	0.5983322558632587	6.38996138996139	12.10620011280844	PDGFA
EPHA-mediated Growth Cone Collapse	01/01	0.15038366921326862	0.5983322558632587	6.38996138996139	12.10620011280844	EFNA1
Activation of Kainate Receptors Upon Glutamate Binding	01/01	0.1551484225344114	0.5983322558632587	6.169307238272755	11.495720878882548	GRIK5
HSF1 Activation	01/01	0.1551484225344114	0.5983322558632587	6.169307238272755	11.495720878882548	DEDD2
Dectin-2 Family	01/01	0.1551484225344114	0.5983322558632587	6.169307238272755	11.495720878882548	MUC1
Nuclear Signaling by ERBB4	01/01	0.16459862300701156	0.5983322558632587	5.770706190061029	10.411769846951126	ADAP1
DNA Strand Elongation	01/01	0.16459862300701156	0.5983322558632587	5.770706190061029	10.411769846951126	PRIM2
Defective TPR May Confer Susceptibility Towards Thyroid Papillary Carcinoma (TPC)	01/01	0.16459862300701156	0.5983322558632587	5.770706190061029	10.411769846951126	NUP93
Regulation of Glucokinase by Glucokinase Regulatory Protein	01/01	0.16459862300701156	0.5983322558632587	5.770706190061029	10.411769846951126	NUP93
Activation of the Pre-Replicative Complex	01/01	0.16928436109152023	0.5983322558632587	5.59009009009009	9.928980323211665	PRIM2
Glucagon Signaling in Metabolic Regulation	01/01	0.16928436109152023	0.5983322558632587	5.59009009009009	9.928980323211665	PRKAR1B
Cristae Formation	01/01	0.16928436109152023	0.5983322558632587	5.59009009009009	9.928980323211665	MTX1
Telomere C-strand (Lagging Strand) Synthesis	01/01	0.17394405042378158	0.5983322558632587	5.42042042042042	9.48043229213069	PRIM2
SUMOylation of SUMOylation Proteins	01/01	0.17857783446536707	0.5983322558632587	5.260731319554849	9.062823482157956	NUP93
Nuclear Import of Rev Protein	01/01	0.17857783446536707	0.5983322558632587	5.260731319554849	9.062823482157956	NUP93
Oncogene Induced Senescence	01/01	0.17857783446536707	0.5983322558632587	5.260731319554849	9.062823482157956	ERF
CaM Pathway	01/01	0.17857783446536707	0.5983322558632587	5.260731319554849	9.062823482157956	PRKAR1B
Calmodulin Induced Events	01/01	0.17857783446536707	0.5983322558632587	5.260731319554849	9.062823482157956	PRKAR1B
Translation of Structural Proteins 9683701	01/01	0.17857783446536707	0.5983322558632587	5.260731319554849	9.062823482157956	GSK3A
Transport of the SLBP Independent Mature mRNA	01/01	0.17857783446536707	0.5983322558632587	5.260731319554849	9.062823482157956	NUP93
Rev-mediated Nuclear Export of HIV RNA	01/01	0.1831858560080366	0.5983322558632587	5.11016731016731	8.67325208629207	NUP93
Nuclear Pore Complex (NPC) Disassembly	01/01	0.1831858560080366	0.5983322558632587	5.11016731016731	8.67325208629207	NUP93
Transport of the SLBP Dependant Mature mRNA	01/01	0.1831858560080366	0.5983322558632587	5.11016731016731	8.67325208629207	NUP93
Ca-dependent Events	01/01	0.18776825697049568	0.5983322558632587	4.967967967967968	8.309158689911323	PRKAR1B
HSF1-dependent Transactivation	01/01	0.18776825697049568	0.5983322558632587	4.967967967967968	8.309158689911323	DEDD2
Transport of Ribonucleoproteins Into the Host Nucleus	01/01	0.18776825697049568	0.5983322558632587	4.967967967967968	8.309158689911323	NUP93
NEP NS2 Interacts With the Cellular Export Machinery	01/01	0.19232517847245678	0.5983322558632587	4.8334550766983195	7.968277926890248	NUP93
Interactions of Rev With Host Cellular Proteins	01/01	0.19232517847245678	0.5983322558632587	4.8334550766983195	7.968277926890248	NUP93
Triglyceride Metabolism	01/01	0.19232517847245678	0.5983322558632587	4.8334550766983195	7.968277926890248	LIPE
Response of Mtb to Phagocytosis	01/01	0.1968567609736774	0.5983322558632587	4.706021811284969	7.648598029845743	GSK3A
Export of Viral Ribonucleoproteins From Nucleus	01/01	0.1968567609736774	0.5983322558632587	4.706021811284969	7.648598029845743	NUP93
SUMOylation of Ubiquitinylation Proteins	01/01	0.1968567609736774	0.5983322558632587	4.706021811284969	7.648598029845743	NUP93
Diseases of Glycosylation	2/146	0.19710943697075076	0.5983322558632587	2.492929292929293	4.048507665850995	DPM3;MUC1
Vpr-mediated Nuclear Import of PICs	01/01	0.2013631441044547	0.5983322558632587	4.585123585123585	7.348326827498552	NUP93
DAG and IP3 Signaling	01/01	0.20584446670437306	0.5983322558632587	4.47027027027027	7.065863017263707	PRKAR1B
Defective Pyroptosis	01/01	0.20584446670437306	0.5983322558632587	4.47027027027027	7.065863017263707	PRIM2
Interferon Signaling	3/280	0.20729316234215947	0.5983322558632587	1.948564236743616	3.0663020791044575	NUP93;MT2A;TRIM46
NS1 Mediated Effects on Host Pathways	01/01	0.21030086689722544	0.5983322558632587	4.361019556141508	6.7997717913514455	NUP93
Glucagon-like Peptide-1 (GLP1) Regulates Insulin Secretion	01/01	0.21030086689722544	0.5983322558632587	4.361019556141508	6.7997717913514455	PRKAR1B
Transport of Mature mRNA Derived From an Intronless Transcript	01/01	0.21030086689722544	0.5983322558632587	4.361019556141508	6.7997717913514455	NUP93
ADORA2B Mediated Anti-Inflammatory Cytokines Production	01/01	0.21473248206939247	0.5983322558632587	4.256971256971257	6.548764072815388	PRKAR1B
Interactions of Vpr With Host Cellular Proteins	01/01	0.21473248206939247	0.5983322558632587	4.256971256971257	6.548764072815388	NUP93
Transport of Mature mRNAs Derived From Intronless Transcripts	01/01	0.21473248206939247	0.5983322558632587	4.256971256971257	6.548764072815388	NUP93
Vasopressin Regulates Renal Water Homeostasis via Aquaporins	01/01	0.21473248206939247	0.5983322558632587	4.256971256971257	6.548764072815388	PRKAR1B
Factors Involved in Megakaryocyte Development and Platelet Production	2/158	0.22166283339265896	0.6058784112732678	2.2997668997668996	3.4648237979484855	PRKAR1B;MAFK
G Alpha (S) Signalling Events	2/158	0.22166283339265896	0.6058784112732678	2.2997668997668996	3.4648237979484855	PRKAR1B;GPER1
SUMOylation of DNA Replication Proteins	01/01	0.227879979649345	0.606132376587803	3.9725725725725725	5.875181359575033	NUP93
SUMOylation of RNA Binding Proteins	01/01	0.2322138132968934	0.606132376587803	3.8860164512338424	5.673959884798431	NUP93
Heme Signaling	01/01	0.2322138132968934	0.606132376587803	3.8860164512338424	5.673959884798431	MAFK
Complex IV Assembly	01/01	0.23652353752819621	0.606132376587803	3.803143569101016	5.483020803278797	COX19
Extracellular Matrix Organization	3/300	0.23661172054574653	0.606132376587803	1.8154943934760448	2.616735232686922	CEACAM1;PDGFA;CEACAM8
XBP1(S) Activates Chaperone Genes	01/01	0.24080928525036113	0.606132376587803	3.7237237237237237	5.301651675040672	GSK3A
PLC Beta Mediated Events	01/01	0.24080928525036113	0.606132376587803	3.7237237237237237	5.301651675040672	PRKAR1B
Viral Messenger RNA Synthesis	01/01	0.24080928525036113	0.606132376587803	3.7237237237237237	5.301651675040672	NUP93
Extension of Telomeres	01/01	0.24930937929220168	0.606132376587803	3.5744144144144143	4.965078469364473	PRIM2
IRE1alpha Activates Chaperones	01/01	0.24930937929220168	0.606132376587803	3.5744144144144143	4.965078469364473	GSK3A
EPH-ephrin Mediated Repulsion of Cells	01/01	0.24930937929220168	0.606132376587803	3.5744144144144143	4.965078469364473	EFNA1
Aquaporin-mediated Transport	01/01	0.2535239877989193	0.606132376587803	3.504151210033563	4.808735611393264	PRKAR1B
COPI-independent Golgi-to-ER Retrograde Traffic	01/01	0.2535239877989193	0.606132376587803	3.504151210033563	4.808735611393264	PAFAH1B3
Proteasome Assembly	01/01	0.2535239877989193	0.606132376587803	3.504151210033563	4.808735611393264	PSMG3
Nuclear Envelope Breakdown	01/01	0.25771514426355596	0.606132376587803	3.4365904365904365	4.659674333934347	NUP93
snRNP Assembly	01/01	0.26188297803793575	0.606132376587803	3.3715791262961075	4.517435659146221	NUP93
G-protein Mediated Events	01/01	0.26188297803793575	0.606132376587803	3.3715791262961075	4.517435659146221	PRKAR1B
Ion Homeostasis	01/01	0.26188297803793575	0.606132376587803	3.3715791262961075	4.517435659146221	ATP1A3
Metabolism of Non-Coding RNA	01/01	0.26188297803793575	0.606132376587803	3.3715791262961075	4.517435659146221	NUP93
Ion Transport by P-type ATPases	01/01	0.26602761771331207	0.6093393745861021	3.3089756423089756	4.381597136664689	ATP1A3
Intracellular Signaling by Second Messengers	3/321	0.26812250735874416	0.6093393745861021	1.6937857019214124	2.2295492353473922	GSK3A;PRKAR1B;PDGFA
SUMOylation of Chromatin Organization Proteins	01/01	0.27832364784784414	0.6093393745861021	3.1343448711869764	4.008735070760766	NUP93
Signaling by ERBB4	01/01	0.27832364784784414	0.6093393745861021	3.1343448711869764	4.008735070760766	ADAP1
Cellular Responses to Stress	6/787	0.2789424959502694	0.6093393745861021	1.3847993622110017	1.7680420679388937	NUP93;GSK3A;ERF;PDGFA;MAFK;DEDD2
tRNA Processing in the Nucleus	01/01	0.282376783344779	0.6093393745861021	3.0801491146318734	3.894888562568033	NUP93
Non-integrin membrane-ECM Interactions	01/01	0.282376783344779	0.6093393745861021	3.0801491146318734	3.894888562568033	PDGFA
Cytoprotection by HMOX1	01/01	0.282376783344779	0.6093393745861021	3.0801491146318734	3.894888562568033	MAFK
Meiotic Synapsis	01/01	0.282376783344779	0.6093393745861021	3.0801491146318734	3.894888562568033	SUN1
Ca2+ Pathway	01/01	0.2983649520769731	0.6343017870080835	2.8808485905260097	3.4842073842009356	MIR92B
Translation of Structural Proteins 9694635	01/01	0.2983649520769731	0.6343017870080835	2.8808485905260097	3.4842073842009356	GSK3A
Synthesis of Substrates in N-glycan Biosythesis	01/01	0.30230651814139625	0.6368616063699037	2.834977834977835	3.3915231508996735	DPM3
O-linked Glycosylation of Mucins	01/01	0.30622613825451817	0.6368616063699037	2.7905405405405403	3.3024133992822824	MUC1
Cytochrome P450 - Arranged by Substrate Type	01/01	0.30622613825451817	0.6368616063699037	2.7905405405405403	3.3024133992822824	CYP2W1
Cellular Response to Chemical Stress	2/202	0.31274143228085455	0.645732309817304	1.7898181818181818	2.0804462178345147	PDGFA;MAFK
Neurotransmitter Receptors and Postsynaptic Signal Transmission	2/204	0.3168607886593483	0.649564616751664	1.7719171917191718	2.036451589227837	PRKAR1B;GRIK5
High Laminar Flow Shear Stress Activates Signaling by PIEZO1 and PECAM1 CDH5 KDR in Endothelial Cell	01/01	0.32168757161895645	0.6547825039336206	2.62586115527292	2.9781847075347017	PRKAR1B
Diseases Associated With O-glycosylation of Proteins	01/01	0.3292897299808804	0.6655362852430471	2.5505791505791504	2.8332273881235692	MUC1
Glycolysis	01/01	0.3405349170766361	0.6766941634113055	2.445390596075528	2.634266726538213	NUP93
Transport of Mature mRNA Derived From an Intron-Containing Transcript	01/01	0.3405349170766361	0.6766941634113055	2.445390596075528	2.634266726538213	NUP93
Nuclear Envelope (NE) Reassembly	01/01	0.3442416301674237	0.6766941634113055	2.4122230338446555	2.572422275085089	NUP93
Transcriptional Regulation by Small RNAs	01/01	0.3442416301674237	0.6766941634113055	2.4122230338446555	2.572422275085089	NUP93
ISG15 Antiviral Mechanism	01/01	0.34792769365356846	0.6792874018950622	2.37993993993994	2.512646813371202	NUP93
SUMOylation of DNA Damage Response and Repair Proteins	01/01	0.3515932214122483	0.6796893319148203	2.34850640113798	2.454847693044528	NUP93
Diseases of Programmed Cell Death	01/01	0.35523832678474926	0.6796893319148203	2.317889317889318	2.3989374973404853	PRIM2
Regulation of Insulin Secretion	01/01	0.35523832678474926	0.6796893319148203	2.317889317889318	2.3989374973404853	PRKAR1B
Biosynthesis of the N-glycan Precursor (Dolichol LLO) and Transfer to a Nascent Protein	01/01	0.35886312271495807	0.6799231110127046	2.288057288057288	2.3448336838079085	DPM3
Post NMDA Receptor Activation Events	01/01	0.3624677212018948	0.6799231110127046	2.2589804994868286	2.29245825980257	PRKAR1B
Late SARS-CoV-2 Infection Events	01/01	0.3624677212018948	0.6799231110127046	2.2589804994868286	2.29245825980257	GSK3A
Infection With Mycobacterium Tuberculosis	01/01	0.3696167714855899	0.6865213755019199	2.202980758536314	2.1926015531455243	GSK3A
Constitutive Signaling by Aberrant PI3K in Cancer	01/01	0.3731614445236917	0.6865213755019199	2.176005273566249	2.144984416214149	PDGFA
Transport of Mature Transcript to Cytoplasm	01/01	0.3731614445236917	0.6865213755019199	2.176005273566249	2.144984416214149	NUP93
Glucose Metabolism	01/01	0.3801916348869975	0.6949999949845114	2.123981123981124	2.0540593490024577	NUP93
RAC2 GTPase Cycle	01/01	0.39059065905737816	0.7046013581241087	2.0504297400849123	1.9275991056771415	MTX1
Meiosis	01/01	0.39401842729962294	0.7046013581241087	2.027027027027027	1.8878870290173217	SUN1
Opioid Signalling	01/01	0.39742708634476975	0.7046013581241087	2.004150217633364	1.8493171721426336	PRKAR1B
Telomere Maintenance	01/01	0.40418749875281684	0.7046013581241087	1.9599049599049598	1.775431655028099	PRIM2
EPH-Ephrin Signaling	01/01	0.40418749875281684	0.7046013581241087	1.9599049599049598	1.775431655028099	EFNA1
Response of Endothelial Cells to Shear Stress	01/01	0.40753946149338693	0.7046013581241087	1.9385037211124168	1.7400348890263444	PRKAR1B
Activation of NMDA Receptors and Postsynaptic Events	01/01	0.40753946149338693	0.7046013581241087	1.9385037211124168	1.7400348890263444	PRKAR1B
Post-translational Modification Synthesis of GPI-anchored Proteins	01/01	0.40753946149338693	0.7046013581241087	1.9385037211124168	1.7400348890263444	DPM3
Cellular Responses to Mechanical Stimuli	01/01	0.40753946149338693	0.7046013581241087	1.9385037211124168	1.7400348890263444	PRKAR1B
MITF-M-dependent Gene Expression	01/01	0.4108727339662438	0.7061106266365986	1.917562724014337	1.705617895170707	CEACAM1
Unfolded Protein Response (UPR)	01/01	0.4141874193272811	0.7075701746841052	1.8970672800460036	1.6721447304138284	GSK3A
Mitochondrial Biogenesis	01/01	0.42076143933684684	0.7145475330750003	1.8573573573573574	1.6078943131155696	MTX1
SLC Transporter Disorders	01/01	0.42726233656944024	0.7171011145931541	1.8192682478396764	1.5470276405099335	NUP93
Hedgehog 'Off' State	01/01	0.42726233656944024	0.7171011145931541	1.8192682478396764	1.5470276405099335	PRKAR1B
Diseases of Metabolism	2/264	0.4364327416484506	0.7216786841381384	1.361970853573907	1.1292386376461088	DPM3;MUC1
Epigenetic Regulation of Adipogenesis Genes by MLL3 and MLL4 Complexes	1/103	0.4400479781330113	0.7216786841381384	1.747571100512277	1.4345313399986037	LIPE
Epigenetic Regulation of Gene Expression by MLL3 and MLL4 Complexes	1/103	0.4400479781330113	0.7216786841381384	1.747571100512277	1.4345313399986037	LIPE
MLL4 and MLL3 Complexes Regulate Expression of PPARG Targets in Adipogenesis and Hepatic Steatosis	1/103	0.4400479781330113	0.7216786841381384	1.747571100512277	1.4345313399986037	LIPE
Transmission Across Chemical Synapses	2/269	0.4459238051229762	0.7237172118491804	1.3361252979230507	1.0790643867726888	PRKAR1B;GRIK5
Phase I - Functionalization of Compounds	1/105	0.4463343083529788	0.7237172118491804	1.7137907137907138	1.3824927537195948	CYP2W1
Post-translational Protein Phosphorylation	1/107	0.45255068767803497	0.7264813256637849	1.6812850586435493	1.3330161144678683	FAM20C
Synthesis of DNA	1/108	0.45563288717589295	0.7264813256637849	1.6654879178243664	1.3091865329048908	PRIM2
Integration of Energy Metabolism	1/108	0.45563288717589295	0.7264813256637849	1.6654879178243664	1.3091865329048908	PRKAR1B
Mitotic Prophase	1/111	0.4647766710242412	0.7305057694425894	1.61981981981982	1.2411031373923889	NUP93
PI5P, PP2A and IER3 Regulate PI3K AKT Signaling	1/111	0.4647766710242412	0.7305057694425894	1.61981981981982	1.2411031373923889	PDGFA
Interleukin-4 and Interleukin-13 Signaling	1/112	0.46779064274209714	0.7305057694425894	1.6051456862267672	1.2194844393344701	MUC1
PIP3 Activates AKT Signaling	2/281	0.4683381936496044	0.7305057694425894	1.2778755294884327	0.9693511501461339	GSK3A;PDGFA
O-linked Glycosylation	1/114	0.4737682139296879	0.7349809589071373	1.5765765765765767	1.1777611574875526	MUC1
Negative Regulation of the PI3K AKT Network	1/118	0.48552445491499197	0.7451632008588379	1.5223685223685224	1.0999502634501594	PDGFA
DNA Replication Pre-Initiation	1/118	0.48552445491499197	0.7451632008588379	1.5223685223685224	1.0999502634501594	PRIM2
Chromosome Maintenance	1/119	0.4884226105355102	0.7456238788494226	1.5093907466788823	1.0815905312389338	PRIM2
FCGR3A-mediated IL10 Synthesis	1/121	0.4941704681386037	0.7457641142607386	1.484084084084084	1.046093389015409	PRKAR1B
G1 S Transition	1/121	0.4941704681386037	0.7457641142607386	1.484084084084084	1.046093389015409	PRIM2
Regulation of IGF Transport and Uptake by Insulin-like Growth Factor Binding Proteins (IGFBPs)	1/124	0.502672456202927	0.7457641142607386	1.4476671793744964	0.9957293746589401	FAM20C
Host Interactions of HIV Factors	1/126	0.5082616100400139	0.7457641142607386	1.4243603603603603	0.9639486697103503	NUP93
Reproduction	1/127	0.5110327968195454	0.7457641142607386	1.412984412984413	0.9485668285937641	SUN1
Platelet Degranulation	1/128	0.5137885052765415	0.7457641142607386	1.4017876143860395	0.9335114434514526	PDGFA
Cardiac Conduction	1/130	0.5192538292237739	0.7457641142607386	1.3799147985194498	0.9043443317300236	ATP1A3
C-type Lectin Receptors (CLRs)	1/131	0.5219636146933403	0.7457641142607386	1.3692307692307693	0.8902155130639214	MUC1
SARS-CoV-2 Infection	2/313	0.5254094519141338	0.7457641142607386	1.1445191464484068	0.7365866702021121	NUP93;GSK3A
Response to Elevated Platelet Cytosolic Ca2+	1/133	0.5273378539719171	0.7457641142607386	1.3483483483483483	0.8628267783099518	PDGFA
Beta-catenin Independent WNT Signaling	1/134	0.5300024750040113	0.7457641142607386	1.3381426539321277	0.8495514475320614	MIR92B
Gene Silencing by RNA	1/134	0.5300024750040113	0.7457641142607386	1.3381426539321277	0.8495514475320614	NUP93
G Alpha (I) Signalling Events	2/316	0.53054809764305	0.7457641142607386	1.13341053850608	0.7184062177606916	PRKAR1B;GPER1
SARS-CoV Infections	3/498	0.5307703299054675	0.7457641142607386	1.0782874617737004	0.6830151790014996	NUP93;GSK3A;ATP1A3
Epigenetic Regulation by WDR5-containing Histone Modifying Complexes	1/135	0.532652207605042	0.7457641142607386	1.328089283313164	0.8365456250525218	LIPE
Golgi-to-ER Retrograde Transport	1/135	0.532652207605042	0.7457641142607386	1.328089283313164	0.8365456250525218	PAFAH1B3
Signaling by Hedgehog	1/136	0.5352871342777427	0.7457641142607386	1.3181848515181849	0.8238022283134215	PRKAR1B
MITF-M-regulated Melanocyte Development	1/136	0.5352871342777427	0.7457641142607386	1.3181848515181849	0.8238022283134215	CEACAM1
SARS-CoV-2 Activates Modulates Innate and Adaptive Immune Responses	1/138	0.5405128971409197	0.7493789334305719	1.2988097586637732	0.7990755346454727	NUP93
Mitotic G1 Phase and G1 S Transition	1/139	0.543103896005432	0.7493789334305719	1.2893328110719415	0.7870791974411346	PRIM2
Bacterial Infection Pathways	1/143	0.5533238843465348	0.7562093086069309	1.2527598020555768	0.741397986979378	GSK3A
DNA Replication	1/143	0.5533238843465348	0.7562093086069309	1.2527598020555768	0.741397986979378	PRIM2
Late Phase of HIV Life Cycle	1/145	0.5583485864014527	0.7592502275703888	1.2352352352352352	0.7198602674353803	NUP93
tRNA Processing	1/146	0.5608398893551304	0.7592502275703888	1.226654240447344	0.7093984551382556	NUP93
Influenza Viral RNA Transcription and Replication	1/149	0.5682305360409258	0.7653332260956235	1.2016070124178233	0.6791820116788042	NUP93
S Phase	1/150	0.5706665867054475	0.7653332260956235	1.1934820726767035	0.6694839489643833	PRIM2
Signaling by Receptor Tyrosine Kinases	3/536	0.5808370988062482	0.7687795149632252	0.999449197032549	0.5429856991980726	PDGFA;ADAP1;THBS3
SARS-CoV-1 Infection	1/157	0.587341716483696	0.7687795149632252	1.1395241395241396	0.6063960479040577	GSK3A
Respiratory Electron Transport	1/158	0.5896708797511603	0.7687795149632252	1.132208641762782	0.5980221074857578	COX19
Antiviral Mechanism by IFN-stimulated Genes	1/158	0.5896708797511603	0.7687795149632252	1.132208641762782	0.5980221074857578	NUP93
HIV Life Cycle	1/158	0.5896708797511603	0.7687795149632252	1.132208641762782	0.5980221074857578	NUP93
Anti-inflammatory Response Favouring Leishmania Parasite Infection	1/159	0.591987013264365	0.7687795149632252	1.1249857452389098	0.5897969307143289	PRKAR1B
Leishmania Parasite Growth and Survival	1/159	0.591987013264365	0.7687795149632252	1.1249857452389098	0.5897969307143289	PRKAR1B
Potential Therapeutics for SARS	1/164	0.6033747479633057	0.7765405949124158	1.0902006300779308	0.5507876766437761	ATP1A3
Disorders of Transmembrane Transporters	1/164	0.6033747479633057	0.7765405949124158	1.0902006300779308	0.5507876766437761	NUP93
Cellular Senescence	1/167	0.6100555937667621	0.7816337295136639	1.0703353956366004	0.5289653061139776	ERF
Influenza Infection	1/169	0.6144474062973699	0.7823470706852385	1.0574860574860574	0.5150294876211858	NUP93
SUMO E3 Ligases SUMOylate Target Proteins	1/170	0.6166248933513925	0.7823470706852385	1.0511754357908205	0.5082374286162736	NUP93
HCMV Late Events	1/171	0.6187901917963384	0.7823470706852385	1.0449390567037626	0.5015592641424772	NUP93
SUMOylation	1/176	0.629436207359046	0.7923166294387992	1.0148262548262548	0.4697942987719095	NUP93
Cytokine Signaling in Immune System	4/776	0.6363761846260529	0.7975544322605991	0.917098445595855	0.41449677060814066	NUP93;MT2A;MUC1;TRIM46
Ion Channel Transport	1/184	0.6458601659184483	0.8059211635591071	0.9700684290848225	0.42408700755319	ATP1A3
Peptide Ligand-Binding Receptors	1/198	0.6728844064272897	0.833116395898318	0.9004893218091188	0.3567574108246512	GPER1
Neuronal System	2/411	0.6734599437226821	0.833116395898318	0.8659257612802845	0.34232362534742955	PRKAR1B;GRIK5
Muscle Contraction	1/204	0.6838309179378819	0.8373312964662254	0.8736075977455288	0.33200983948443946	ATP1A3
Intra-Golgi and Retrograde Golgi-to-ER Traffic	1/204	0.6838309179378819	0.8373312964662254	0.8736075977455288	0.33200983948443946	PAFAH1B3
HCMV Early Events	1/205	0.685619702681404	0.8373312964662254	0.869281045751634	0.3280946351278323	NUP93
SARS-CoV-2-host Interactions	1/218	0.7079811076865286	0.8544694642981121	0.8166645908581392	0.2820252100688371	NUP93
Cell Cycle	3/649	0.7087852074993158	0.8544694642981121	0.8198085607975687	0.28218036084585724	NUP93;PRIM2;SUN1
Mitotic Anaphase	1/221	0.7129132838981334	0.8544694642981121	0.8054054054054054	0.2725455547373544	NUP93
Mitotic Metaphase and Anaphase	1/222	0.7145389248485955	0.8544694642981121	0.8017202723085076	0.2694724578730275	NUP93
Biological Oxidations	1/222	0.7145389248485955	0.8544694642981121	0.8017202723085076	0.2694724578730275	CYP2W1
Diseases of Signal Transduction by Growth Factor Receptors and Second Messengers	2/451	0.7222832091047224	0.8568862779841487	0.7871633933994736	0.25609413308645185	GSK3A;PDGFA
HIV Infection	1/227	0.7225312866625924	0.8568862779841487	0.7837837837837838	0.2547254632762876	NUP93
Parasitic Infection Pathways	1/245	0.7495103565738673	0.8805422570204433	0.7252990695613647	0.2091292113443227	PRKAR1B
Leishmania Infection	1/245	0.7495103565738673	0.8805422570204433	0.7252990695613647	0.2091292113443227	PRKAR1B
Neutrophil Degranulation	2/478	0.7516824145296467	0.8805422570204433	0.7414820473644003	0.21164964797417282	CEACAM1;CEACAM8
SLC-mediated Transmembrane Transport	1/249	0.7551431758709055	0.8810003718493898	0.7134553908747457	0.2003724559738956	SLC50A1
HCMV Infection	1/259	0.7686819433900326	0.8878090876606407	0.6854528947552203	0.18032757164525406	NUP93
Aerobic Respiration and Respiratory Electron Transport	1/260	0.7699943111632588	0.8878090876606407	0.6827715746634666	0.17845747597267056	COX19
Platelet Activation, Signaling and Aggregation	1/262	0.7725969490396675	0.8878090876606407	0.6774705740222982	0.174785902561519	PDGFA
Transport of Small Molecules	3/724	0.775953330191522	0.8878090876606407	0.7316672816806423	0.1855968460524331	PRKAR1B;ATP1A3;SLC50A1
RAF MAP Kinase Cascade	1/265	0.7764462752711526	0.8878090876606407	0.6696696696696697	0.1694450613945826	PDGFA
MAPK1 MAPK3 Signaling	1/271	0.783952239590243	0.8928344950888878	0.6545879212545879	0.1593313995670663	PDGFA
Cell Cycle, Mitotic	2/516	0.7885399688621714	0.8945097670491825	0.6853201273434737	0.16281299947504288	NUP93;PRIM2
Processing of Capped Intron-Containing Pre-mRNA	1/285	0.8005087470797952	0.9014407456166335	0.6218753965232838	0.13837213853377334	NUP93
Signaling by WNT	1/287	0.8027689491107228	0.9014407456166335	0.6174636174636174	0.1356495577766839	MIR92B
Metabolism of Carbohydrates	1/290	0.8061117494991764	0.9014407456166335	0.6109604414102684	0.13168207515106994	NUP93
Epigenetic Regulation of Gene Expression	1/291	0.807213489977264	0.9014407456166335	0.6088226157191674	0.13038977281713607	LIPE
Organelle Biogenesis and Maintenance	1/297	0.8136948343010215	0.9051566567612138	0.5962990017044071	0.12293889345075747	MTX1
Asparagine N-linked Glycosylation	1/306	0.8230140528197649	0.9119885450164963	0.57843745384729	0.11266920606477644	DPM3
MAPK Family Signaling Cascades	1/314	0.8309090586039626	0.9171957685359126	0.5634228477678956	0.10436558963219876	PDGFA
Class A 1 (Rhodopsin-like Receptors)	1/333	0.8482882563765638	0.9327920673566046	0.5306631933137957	0.08731254963233213	GPER1
GPCR Downstream Signalling	2/633	0.8736396831965919	0.9570022483871065	0.5548768189021754	0.07495678362008042	PRKAR1B;GPER1
M Phase	1/372	0.8786066177833152	0.9587836475430093	0.4739321531774362	0.06133535864040657	NUP93
Signaling by GPCR	2/706	0.9095466947108948	0.9887233934277694	0.4954545454545455	0.0469735208986693	PRKAR1B;GPER1
Post-translational Protein Modification	5/1457	0.9178075933898876	0.9887233934277694	0.5933163409798924	0.05088726140297298	NUP93;DPM3;MUC1;PSMG3;FAM20C
Disease	01/08	0.9201648519041602	0.9887233934277694	0.643682742128338	0.053555973532913706	NUP93;PRIM2;DPM3;GSK3A;MUC1;PRKAR1B;PDGFA;ATP1A3
RHO GTPase Cycle	1/450	0.9223810427836978	0.9887233934277694	0.3900359156483878	0.03151367816648147	MTX1
Signaling by Interleukins	1/452	0.9232678377653039	0.9887233934277694	0.3882663150955834	0.030997592574056057	MUC1
GPCR Ligand Binding	1/467	0.9296063625127305	0.9908370471523392	0.3754784827746201	0.027407694602094357	GPER1
Viral Infection Pathways	3/1029	0.9321463509795527	0.9908370471523392	0.5059820805837223	0.0355530574083922	NUP93;GSK3A;ATP1A3
Infectious Disease	4/1311	0.9409808619407765	0.9965369275904165	0.5265380146787951	0.032030611986064536	NUP93;GSK3A;PRKAR1B;ATP1A3
Axon Guidance	1/541	0.954039123091344	0.9970352342270191	0.3227894561227895	0.01518743721143156	EFNA1
Innate Immune System	3/1149	0.9594309808035668	0.9970352342270191	0.45011768096450355	0.018641578107449364	CEACAM1;MUC1;CEACAM8
Nervous System Development	1/567	0.9604478058801023	0.9970352342270191	0.3075478305160284	0.012411289168960612	EFNA1
Membrane Trafficking	1/633	0.973008491131963	0.9970352342270191	0.2744896795529707	0.007510715644004014	PAFAH1B3
Signaling by Rho GTPases	1/672	0.9784768590481974	0.9970352342270191	0.2580121104711269	0.005613864096033965	MTX1
Signaling by Rho GTPases, Miro GTPases and RHOBTB3	1/688	0.980388455204361	0.9970352342270191	0.25179327799415135	0.004987119135348828	MTX1
Gene Expression (Transcription)	4/1615	0.9830938974546547	0.9970352342270191	0.4201898981538957	0.00716450755896824	NUP93;LIPE;INTS1;POU2F2
Signal Transduction	01/08	0.9840114844238351	0.9970352342270191	0.5103499187952163	0.008225672416091316	GSK3A;PRKAR1B;MTX1;GPER1;PDGFA;ADAP1;MIR92B;THBS3
Immune System	01/06	0.9848910977126858	0.9970352342270191	0.46845958884821176	0.0071319246368794454	NUP93;MT2A;CEACAM1;MUC1;TRIM46;CEACAM8
Vesicle-mediated Transport	1/752	0.9864915419636818	0.9970352342270191	0.22956778349587936	0.0031222429154980653	PAFAH1B3
Metabolism of Lipids	1/758	0.9869563248767357	0.9970352342270191	0.22767681816558963	0.002989280713592318	LIPE
Metabolism of RNA	1/761	0.9871827359312453	0.9970352342270191	0.2267425320056899	0.0029250044883906037	NUP93
Metabolism of Proteins	01/05	0.992501198948657	0.9970352342270191	0.4039721892364731	0.003040722265529159	NUP93;DPM3;MUC1;PSMG3;FAM20C
Metabolism	01/05	0.9954360064504059	0.9970352342270191	0.3803600879604178	0.0017399345401372802	NUP93;LIPE;COX19;CYP2W1;PRKAR1B
RNA Polymerase II Transcription	2/1360	0.9966129103608059	0.9970352342270191	0.2480921140714955	8.41736553809799E-4	INTS1;POU2F2
Developmental Biology	2/1385	0.9970352342270191	0.9970352342270191	0.243278774732137	7.223358928714378E-4	EFNA1;CEACAM1
